# Supplementary material for: Assessment of Soy Protein Acid Hydrolysate—Xanthan Gum Mixtures on the Stability, Disperse and Rheological Properties of Oil-in-Water Emulsions
Source: Polymers (Basel). 2023 May 5;15(9):2195. doi: 10.3390/polym15092195 (PMC10181046; doi:10.3390/polym15092195)
Supplement: Supplementary file 1 [file polymers-15-02195-s001.zip]

Archive with 1 entries (1 files):
- polymers-2351393-supplementary.pdf
